# Supplementary material for: A new species of sponge inhabiting barnacle Bryozobia (Archaeobalanidae, Bryozobiinae) in the West Pacific
Source: Zookeys. 2016 Mar 7;(571):1–20. doi: 10.3897/zookeys.571.6894 (PMC4829799; doi:10.3897/zookeys.571.6894)
Supplement: XML Treatment for Bryozobia rossi [file zookeys.571.6894-treatment1.xml]

<!DOCTYPE tp:taxon-treatment
  PUBLIC "-//TaxonX//DTD Taxonomic Treatment Publishing DTD v0 20100105//EN" "tax-treatment-NSO.dtd">
<tp:taxon-treatment xmlns:tp="http://www.plazi.org/taxpub"><tp:treatment-meta><kwd-group><label>Taxon classification</label><kwd><named-content content-type="kingdom">Animalia</named-content></kwd><kwd><named-content content-type="order">Sessilia</named-content></kwd><kwd><named-content content-type="family">Archaeobalanidae</named-content></kwd></kwd-group><mixed-citation publication-type="journal"><person-group><name><surname>Yu</surname><given-names>Meng-Chen</given-names></name><name><surname>Kolbasov</surname><given-names>Gregory A.</given-names></name><name><surname>Chan</surname><given-names>Benny K.K.</given-names></name></person-group><article-title>A new species of sponge inhabiting barnacle <italic><tp:taxon-name><tp:taxon-name-part taxon-name-part-type="genus">Bryozobia</tp:taxon-name-part></tp:taxon-name></italic> (<tp:taxon-name><tp:taxon-name-part taxon-name-part-type="family">Archaeobalanidae</tp:taxon-name-part></tp:taxon-name>, <tp:taxon-name><tp:taxon-name-part taxon-name-part-type="subfamily">Bryozobiinae</tp:taxon-name-part></tp:taxon-name>) in the West Pacific</article-title><source>Zookeys</source><day>7</day><month>3</month><year>2016</year><volume>2016</volume><issue>571</issue><fpage>1</fpage><lpage>20</lpage><pub-id pub-id-type="doi">10.3897/zookeys.571.6894</pub-id></mixed-citation></tp:treatment-meta><tp:nomenclature><tp:taxon-name>
              <tp:taxon-name-part taxon-name-part-type="genus">Bryozobia</tp:taxon-name-part>
              <tp:taxon-name-part taxon-name-part-type="species">rossi</tp:taxon-name-part>
              <object-id xmlns:xlink="http://www.w3.org/1999/xlink" content-type="zoobank" xlink:type="simple">http://zoobank.org/3BD4CEC0-0D6B-4F0B-A1DA-E37D287F0ADA</object-id>
            </tp:taxon-name><tp:taxon-authority>Yu, Kolbasov &amp; Chan</tp:taxon-authority><tp:taxon-status xmlns:xlink="http://www.w3.org/1999/xlink" xlink:type="simple">sp. n.</tp:taxon-status><xref ref-type="fig" rid="F3">Figures 3</xref><xref ref-type="fig" rid="F4">, 4</xref><xref ref-type="fig" rid="F5">, 5</xref><xref ref-type="fig" rid="F6">, 6</xref><xref ref-type="fig" rid="F7">, 7</xref><xref ref-type="fig" rid="F8">, 8</xref><xref ref-type="fig" rid="F9">, 9</xref><xref ref-type="fig" rid="F10">, 10</xref><xref ref-type="fig" rid="F11">, 11</xref><xref ref-type="fig" rid="F12">, 12</xref></tp:nomenclature><tp:treatment-sec sec-type="Type species"><title>Type species.</title><p>
              <italic><tp:taxon-name><tp:taxon-name-part taxon-name-part-type="genus">Bryozobia</tp:taxon-name-part> <tp:taxon-name-part taxon-name-part-type="species">synaptos</tp:taxon-name-part></tp:taxon-name></italic> Ross &amp; Newman, 1996</p></tp:treatment-sec><tp:treatment-sec sec-type="material"><title>Materials examined.</title><p>Holotype: Taiwan, Taitung, Green Island (Lyudao), Ziping, <named-content xmlns:xlink="http://www.w3.org/1999/xlink" content-type="dwc:verbatimCoordinates" xlink:type="simple">22°37.99'N, 121°29.99'E</named-content>, depth 24 m, November 15, 2011, coll. J.H.Y. Yu, <abbrev xmlns:xlink="http://www.w3.org/1999/xlink" content-type="institution" xlink:title="Biodiversity Research Museum of Academia Sinica, Taipei, Taiwan" xlink:type="simple">ASIZCR</abbrev>-000338, on host sponge <italic><tp:taxon-name><tp:taxon-name-part taxon-name-part-type="genus">Agelas</tp:taxon-name-part> <tp:taxon-name-part taxon-name-part-type="species">nakamurai</tp:taxon-name-part></tp:taxon-name></italic> (Hoshino, 1985), <abbrev xmlns:xlink="http://www.w3.org/1999/xlink" content-type="institution" xlink:title="National Penghu University of Science and Technology Porifera Collection" xlink:type="simple">NPUST</abbrev>.POR.0357.</p><p>Paratypes: <abbrev xmlns:xlink="http://www.w3.org/1999/xlink" content-type="institution" xlink:title="Biodiversity Research Museum of Academia Sinica, Taipei, Taiwan" xlink:type="simple">ASIZCR</abbrev>-000339, <abbrev xmlns:xlink="http://www.w3.org/1999/xlink" content-type="institution" xlink:title="Biodiversity Research Museum of Academia Sinica, Taipei, Taiwan" xlink:type="simple">ASIZCR</abbrev>-000340 and <abbrev xmlns:xlink="http://www.w3.org/1999/xlink" content-type="institution" xlink:title="Zoological Museum of Moscow State University" xlink:type="simple">Mg</abbrev>. 1222</p></tp:treatment-sec><tp:treatment-sec sec-type="material"><title>Other materials.</title><p>Taiwan, Taitung, Orchid Island (Lanyu Island), Rock Shuangshihyen, <named-content xmlns:xlink="http://www.w3.org/1999/xlink" content-type="dwc:verbatimCoordinates" xlink:type="simple">22°05.14'N, 121°34.10'E</named-content>, depth 24 m, June 11, 2011, coll. J.H.Y. Yu, <abbrev xmlns:xlink="http://www.w3.org/1999/xlink" content-type="institution" xlink:title="Coastal Ecology Lab" xlink:type="simple">CEL</abbrev>-SOI33-1, on host sponge <tp:taxon-name><tp:taxon-name-part taxon-name-part-type="genus">Theonella</tp:taxon-name-part> <tp:taxon-name-part taxon-name-part-type="uncertainty-rank">aff.</tp:taxon-name-part> <tp:taxon-name-part taxon-name-part-type="species">conica</tp:taxon-name-part></tp:taxon-name> (Kieschnick, 1896), <abbrev xmlns:xlink="http://www.w3.org/1999/xlink" content-type="institution" xlink:title="National Penghu University of Science and Technology Porifera Collection" xlink:type="simple">NPUST</abbrev>.POR.0354.</p><p>Other materials: Japan, Nishidomari, Kochi, <named-content xmlns:xlink="http://www.w3.org/1999/xlink" content-type="dwc:verbatimCoordinates" xlink:type="simple">32°46.48'N, 132°43.89'E</named-content>, depth 5 m, July 22, 2011, coll. J.H.Y. Yu, <abbrev xmlns:xlink="http://www.w3.org/1999/xlink" content-type="institution" xlink:title="Coastal Ecology Lab" xlink:type="simple">CEL</abbrev>-SJP5-1, on host sponge <italic><tp:taxon-name><tp:taxon-name-part taxon-name-part-type="genus">Theonella</tp:taxon-name-part> <tp:taxon-name-part taxon-name-part-type="species">mirabilis</tp:taxon-name-part></tp:taxon-name></italic> (de Laubenfels, 1954), <abbrev xmlns:xlink="http://www.w3.org/1999/xlink" content-type="institution" xlink:title="National Penghu University of Science and Technology Porifera Collection" xlink:type="simple">NPUST</abbrev>.POR.0350.</p></tp:treatment-sec><tp:treatment-sec sec-type="Diagnosis"><title>Diagnosis.</title><p>Shell with unfused sutures, external surface with a few calcipeds and indistinct longitudinal ribs, vestige of CL<sup>2</sup> with elevated interparietal portal on each side, an irregular whorl of open portals, and edges of parietal footings that may merge to completed portals. Calcareous base, base flat or saucer-shaped with numerous radial <!--PageBreak-->atria (app. 24) permeated by dense, irregularly shaped pores. Scutum with a prominent articular ridge, articular furrow low, concave pits of adductor and depressor muscles. Broad tergum with a beak-shaped apex, high and short articular ridge, and sloping spur.</p></tp:treatment-sec><tp:treatment-sec sec-type="Description"><title>Description.</title><p>White shell, tinged pinkish toward apex, with a maximal height range of 3–3.7 mm, basal diameter range of 3.3–4.6 mm, orifice range of 1.0–1.3 mm, and six plates (R-CL<sup>1</sup>-CL<sup>2</sup>-C) with unfused sutures, roughened and plicated exterior parietes with fine growth lines and few finger- and blade-like calcareous calcipeds on the surface (Figures <xref ref-type="fig" rid="F3">3</xref>, <xref ref-type="fig" rid="F4">4A–D</xref>, <xref ref-type="fig" rid="F5">5A–L</xref>, <xref ref-type="fig" rid="F6">6C, D, F, I–K</xref>, <xref ref-type="fig" rid="F7">7</xref>); smooth and digitate longitudinal ribs in the parietes base extending to the parietal footings that may merge and form completed portals (Figures <xref ref-type="fig" rid="F3">3</xref>, <xref ref-type="fig" rid="F4">4A–F</xref>, <xref ref-type="fig" rid="F6">6A, B, D, F, G</xref>, <xref ref-type="fig" rid="F7">7C–E</xref>); a whorl of rare interparietal and parietal portals in the shell base, two interparietal portals below rudimentary CL<sup>2</sup> slightly elevated; plates eliminated at half the total length of the shell (Figures <xref ref-type="fig" rid="F3">3</xref>, <xref ref-type="fig" rid="F4">4C, D</xref>, <xref ref-type="fig" rid="F5">5G–J</xref>, <xref ref-type="fig" rid="F6">6B, D, G, H, I, K</xref>, <xref ref-type="fig" rid="F7">7B, D, G, H</xref>). All portals were open and attached to the basal atria through arched sliced fillets (Figures <xref ref-type="fig" rid="F3">3</xref>, <xref ref-type="fig" rid="F4">4C, D, F</xref>, <xref ref-type="fig" rid="F6">6A, B, D, G, H, I, K</xref>, <xref ref-type="fig" rid="F7">7B</xref>). All plates, except CL<sup>2</sup>, were wide and triangular, with irregular basal margins and internal longitudinal ribs rostrum being the biggest (Figures <xref ref-type="fig" rid="F3">3</xref>, <xref ref-type="fig" rid="F4">4A–D</xref>, <xref ref-type="fig" rid="F5">5A–L</xref>, <xref ref-type="fig" rid="F6">6 A, I, K</xref>, <xref ref-type="fig" rid="F7">7A–E, G, H</xref>). The smallest CL<sup>2</sup> were irregularly rectangular two–three times shorter than other plates (Figures <xref ref-type="fig" rid="F3">3</xref>, <xref ref-type="fig" rid="F4">4C, D</xref>, <xref ref-type="fig" rid="F5">5G–J</xref>, <xref ref-type="fig" rid="F6">6I, J, K</xref>, <xref ref-type="fig" rid="F7">7A–E, G, H</xref>). Radii transparietal, summits slightly oblique, triangular, solid, horizontally striated (Figures <xref ref-type="fig" rid="F3">3</xref>, <xref ref-type="fig" rid="F4">4B–D</xref>, <xref ref-type="fig" rid="F5">5A–J</xref>, <xref ref-type="fig" rid="F7">7A, B</xref>). Alae developed in the summits almost horizontally. Sheath developed approximately one-fifth in the carina and one-third to one-half of the total height in other plates (Figures <xref ref-type="fig" rid="F5">5A–L</xref>, <xref ref-type="fig" rid="F7">7E–H</xref>). Calcareous base, flat or saucer-shaped with less than twenty atria, atria width approximately 0.1 mm, permeated by irregularly shaped small and dense pores were solid, radial, and indistinct <!--PageBreak-->calcipeds with separated atria, radiating from the center and extending out to basal margin and attached to the longitudinal ribs of parietes (Figures <xref ref-type="fig" rid="F4">4E, F</xref>, <xref ref-type="fig" rid="F5">5M, N</xref>, <xref ref-type="fig" rid="F6">6A, E</xref>, <xref ref-type="fig" rid="F7">7C, E</xref>).</p><fig id="F3" position="float" orientation="portrait"><label>Figure 3.</label><caption><p>
          <italic><tp:taxon-name><tp:taxon-name-part taxon-name-part-type="genus">Bryozobia</tp:taxon-name-part> <tp:taxon-name-part taxon-name-part-type="species">rossi</tp:taxon-name-part></tp:taxon-name></italic> sp. n., shell (opercular plates removed), general morphology. <bold>A</bold> general view, lateral side <bold>B</bold> top view. Abbreviations: C, carina; CL<sup>1</sup>, carinolateral<sup>1</sup>; CL<sup>2</sup>, carinolateral<sup>2</sup>; CP, calcipeds; FP, parietal footing; HP, hemiportals; IPP, interparietal portal; PF, portal fillets; PP, parietal portal; R, rostrum. Scale bar in µm.</p></caption><graphic xmlns:xlink="http://www.w3.org/1999/xlink" xlink:href="zookeys-571-001-g003.jpg" position="float" orientation="portrait" xlink:type="simple" id="oo_80342.jpg"/></fig><fig id="F4" position="float" orientation="portrait"><label>Figure 4.</label><caption><p>
          <italic><tp:taxon-name><tp:taxon-name-part taxon-name-part-type="genus">Bryozobia</tp:taxon-name-part> <tp:taxon-name-part taxon-name-part-type="species">rossi</tp:taxon-name-part></tp:taxon-name></italic> sp. n. <abbrev xmlns:xlink="http://www.w3.org/1999/xlink" content-type="institution" xlink:title="Coastal Ecology Lab" xlink:type="simple">CEL</abbrev>-SJP5-1. Complete shell, scuta and terga. <bold>A</bold> rostral view <bold>B</bold> lateral view <bold>C</bold> carinal view <bold>D</bold> top view <bold>E, F</bold> basal view, sponge remnants and central part of basis removed in ‘<bold>F</bold>’ showing structure of basis <bold>G</bold> external view of scuta <bold>H</bold> internal view of scuta <bold>I</bold> external view of terga <bold>J</bold> internal view of terga. Scale bars: 1 mm.</p></caption><graphic xmlns:xlink="http://www.w3.org/1999/xlink" xlink:href="zookeys-571-001-g004.jpg" position="float" orientation="portrait" xlink:type="simple" id="oo_80343.jpg"/></fig><fig id="F5" position="float" orientation="portrait"><label>Figure 5.</label><caption><p>
          <italic><tp:taxon-name><tp:taxon-name-part taxon-name-part-type="genus">Bryozobia</tp:taxon-name-part> <tp:taxon-name-part taxon-name-part-type="species">rossi</tp:taxon-name-part></tp:taxon-name></italic> sp. n. <abbrev xmlns:xlink="http://www.w3.org/1999/xlink" content-type="institution" xlink:title="Coastal Ecology Lab" xlink:type="simple">CEL</abbrev>-SOI33-1.Disassembled shell showing separated plates and part of basis after bleach treatment. <bold>A, B</bold> external and internal view of rostrum <bold>C, E</bold> external view of carinolaterals<sup>1</sup> <bold>D, F</bold> internal view of carinolaterals<sup>1</sup> <bold>G, I</bold> external view of carinolaterals<sup>2</sup> <bold>H, J</bold> internal view of carinolaterals<sup>2</sup> <bold>K, L</bold> external and internal view of carina <bold>M, N</bold> external and internal view of part of basis. Scale bar: 1 mm.</p></caption><graphic xmlns:xlink="http://www.w3.org/1999/xlink" xlink:href="zookeys-571-001-g005.jpg" position="float" orientation="portrait" xlink:type="simple" id="oo_80344.jpg"/></fig><fig id="F6" position="float" orientation="portrait"><label>Figure 6.</label><caption><p>
          <italic><tp:taxon-name><tp:taxon-name-part taxon-name-part-type="genus">Bryozobia</tp:taxon-name-part> <tp:taxon-name-part taxon-name-part-type="species">rossi</tp:taxon-name-part></tp:taxon-name></italic> sp. n. <abbrev xmlns:xlink="http://www.w3.org/1999/xlink" content-type="institution" xlink:title="Coastal Ecology Lab" xlink:type="simple">CEL</abbrev>-SJP5-1. <bold>A</bold> basal view of shell showing basis (central part destroyed) with atria and basal calcipeds <bold>B</bold> part of margin of basis with two atria and their portals (indicated by arrows) <bold>C</bold> suture (indicated by arrow) between CL<sup>1</sup> and R, interior view <bold>D</bold> exterior view of part of shell with interparietal and parietal portals (indicated by arrows) in basal parts of CL<sup>1</sup> and R <bold>E</bold> enlarged part of basis with porous atria <bold>F</bold> enlarged fillets of hemiportals (indicated by arrow) showing porous and sliced structure between basis and parietes, external view <bold>G</bold> basal view of interparietal portal opening <bold>H</bold> enlarged broken atrial fillet (tube) showing sliced structure (inner side of shell) <bold>I</bold> sutures between CL<sup>1</sup>, CL<sup>2</sup> and C (indicated by arrows) and fillet of interparietal portal eliminated CL<sup>2</sup>, interior view <bold>J</bold> enlarged sutures (indicated by arrows) between CL<sup>1</sup>, CL<sup>2</sup> and C <bold>K</bold> exterior view of interparietal portal eliminates CL<sup>2</sup>. Abbreviations: C, carina; CL<sup>1</sup>, carinilateral<sup>1</sup>; CL<sup>2</sup>, carinolateral<sup>2</sup>; R, rostrum. Scales: 1 mm (<bold>A</bold>); 0.1 mm (<bold>B–K</bold>).</p></caption><graphic xmlns:xlink="http://www.w3.org/1999/xlink" xlink:href="zookeys-571-001-g006.jpg" position="float" orientation="portrait" xlink:type="simple" id="oo_80345.jpg"/></fig><fig id="F7" position="float" orientation="portrait"><label>Figure 7.</label><caption><p>
          <italic><tp:taxon-name><tp:taxon-name-part taxon-name-part-type="genus">Bryozobia</tp:taxon-name-part> <tp:taxon-name-part taxon-name-part-type="species">rossi</tp:taxon-name-part></tp:taxon-name></italic> sp. n. <bold>A</bold> <abbrev xmlns:xlink="http://www.w3.org/1999/xlink" content-type="institution" xlink:title="Biodiversity Research Museum of Academia Sinica, Taipei, Taiwan" xlink:type="simple">ASIZCR</abbrev>-000338, Top view of shell showing unfused wall plates <bold>B</bold> <abbrev xmlns:xlink="http://www.w3.org/1999/xlink" content-type="institution" xlink:title="Biodiversity Research Museum of Academia Sinica, Taipei, Taiwan" xlink:type="simple">ASIZCR</abbrev>-000338, enlarged external area of shell showing CL<sup>2</sup> eliminated by interparietal portal <bold>C</bold> <abbrev xmlns:xlink="http://www.w3.org/1999/xlink" content-type="institution" xlink:title="Biodiversity Research Museum of Academia Sinica, Taipei, Taiwan" xlink:type="simple">ASIZCR</abbrev>-000339, basal view of shell with partially destroyed basis <bold>D</bold> <abbrev xmlns:xlink="http://www.w3.org/1999/xlink" content-type="institution" xlink:title="Biodiversity Research Museum of Academia Sinica, Taipei, Taiwan" xlink:type="simple">ASIZCR</abbrev>-000339, internal view of wall plates showing unfused sutures between CL<sup>1</sup>, CL<sup>2</sup> and C <bold>E</bold> <abbrev xmlns:xlink="http://www.w3.org/1999/xlink" content-type="institution" xlink:title="Biodiversity Research Museum of Academia Sinica, Taipei, Taiwan" xlink:type="simple">ASIZCR</abbrev>-000340, internal view of wall plates with basal longitudinal ribs and basis fragment with perforated atria <bold>F</bold> <abbrev xmlns:xlink="http://www.w3.org/1999/xlink" content-type="institution" xlink:title="Biodiversity Research Museum of Academia Sinica, Taipei, Taiwan" xlink:type="simple">ASIZCR</abbrev>-000340, enlarged part of inner wall surface with unfused suture between R and CL<sup>1</sup> <bold>G</bold> <abbrev xmlns:xlink="http://www.w3.org/1999/xlink" content-type="institution" xlink:title="Biodiversity Research Museum of Academia Sinica, Taipei, Taiwan" xlink:type="simple">ASIZCR</abbrev>-000340, interior view of fragment of CL<sup>1</sup> and CL<sup>2</sup> <bold>H</bold> <abbrev xmlns:xlink="http://www.w3.org/1999/xlink" content-type="institution" xlink:title="Biodiversity Research Museum of Academia Sinica, Taipei, Taiwan" xlink:type="simple">ASIZCR</abbrev>-000340, enlarged view of inner suture between CL<sup>1</sup> and CL<sup>2</sup>. Abbreviations: C – carina, CL<sup>1</sup> – carinilateral<sup>1</sup>, CL<sup>2</sup> – carinolateral<sup>2</sup>, R – rostrum. Scale bars in mm.</p></caption><graphic xmlns:xlink="http://www.w3.org/1999/xlink" xlink:href="zookeys-571-001-g007.jpg" position="float" orientation="portrait" xlink:type="simple" id="oo_80346.jpg"/></fig><p>Externally, scutum (Figure <xref ref-type="fig" rid="F4">4G, H</xref>) with horizontal growth ridges, without longitudinal striation; teeth present in the upper half of occludent margin; slightly bisinuous basal margin, strongly prominent articular ridge, approximately two-thirds the height of articular margin, articular furrow low, central adductor ridge, short, feeble, faint, and long depression for adductor muscle, and deep depressor and rostral muscles pits, lie directly at the basal margin. Tergum (Figure <xref ref-type="fig" rid="F4">4I, J</xref>) thin and semitransparent, nearly flat, with a beak-shaped apex; short and prominent articular ridge, broad articular furrow, without crests of depressor muscles; sloping spur not distinctly separated from the basiscutal angle of scutal margin, width approximately half of the basal margin, acute basiscutal angle; basal margin concave in the middle, wide and shallow spur furrow.</p><p>Labrum bilobed, separated by deep V-shaped notch (Figure <xref ref-type="fig" rid="F8">8A, B</xref>), with two or three small teeth on each side of the crest (Figure <xref ref-type="fig" rid="F8">8B</xref>).</p><fig id="F8" position="float" orientation="portrait"><label>Figure 8.</label><caption><p>
          <italic><tp:taxon-name><tp:taxon-name-part taxon-name-part-type="genus">Bryozobia</tp:taxon-name-part> <tp:taxon-name-part taxon-name-part-type="species">rossi</tp:taxon-name-part></tp:taxon-name></italic> sp. n. <abbrev xmlns:xlink="http://www.w3.org/1999/xlink" content-type="institution" xlink:title="Biodiversity Research Museum of Academia Sinica, Taipei, Taiwan" xlink:type="simple">ASIZCR</abbrev>-000338. Labrum (<bold>A, B</bold>), mandibular palp (<bold>C–E</bold>) and Mandible (<bold>F–G</bold>). <bold>A</bold> labrum <bold>B</bold> teeth on crests <bold>C</bold> mandibular palp <bold>D</bold> outer margin <bold>E</bold> serrulate setae on distal part <bold>F</bold> mandible <bold>G</bold> upper part with bifid second teeth <bold>H</bold> inferior angle. Scale bars in μm.</p></caption><graphic xmlns:xlink="http://www.w3.org/1999/xlink" xlink:href="zookeys-571-001-g008.jpg" position="float" orientation="portrait" xlink:type="simple" id="oo_80347.jpg"/></fig><p>Mandibular palp ovate with concave outer margin (Figure <xref ref-type="fig" rid="F8">8C, D</xref>), dense serrulate setae along the outer margin and tip (Figure <xref ref-type="fig" rid="F8">8E</xref>).</p><!--PageBreak--><p>Mandible with five teeth (Figure <xref ref-type="fig" rid="F8">8F</xref>), second and third teeth bifid, upper margin bearing simple setae (Figure <xref ref-type="fig" rid="F8">8G</xref>) and the inferior angle ending in blunt angle with stout simple setae (Figure <xref ref-type="fig" rid="F8">8H</xref>).</p><p>Maxillule with a straight cutting edge and seven large cuspidate setae, and the upper and lower pairs largest (Figure <xref ref-type="fig" rid="F9">9A</xref>); upper margin with three pairs of simple setae and the lower margin with numerous simple setae (Figure <xref ref-type="fig" rid="F9">9B–D</xref>).</p><p>Maxilla bilobed, with a triangular distal portion with a truncated outer edge (Figure <xref ref-type="fig" rid="F9">9E</xref>), base without setae, outer edge of the distal lobe with simple setae (Figure <xref ref-type="fig" rid="F9">9F, H</xref>), the inner edges of lobes straight, and thick serrulate setae along the inner edges of lobes (Figure <xref ref-type="fig" rid="F9">9G, H</xref>).</p><fig id="F9" position="float" orientation="portrait"><label>Figure 9.</label><caption><p>
          <italic><tp:taxon-name><tp:taxon-name-part taxon-name-part-type="genus">Bryozobia</tp:taxon-name-part> <tp:taxon-name-part taxon-name-part-type="species">rossi</tp:taxon-name-part></tp:taxon-name></italic> sp. n. <abbrev xmlns:xlink="http://www.w3.org/1999/xlink" content-type="institution" xlink:title="Biodiversity Research Museum of Academia Sinica, Taipei, Taiwan" xlink:type="simple">ASIZCR</abbrev>-000338. Maxillule (<bold>A–D</bold>) and maxilla (<bold>E–H</bold>). <bold>A</bold> maxillule <bold>B</bold> upper part of cutting edge <bold>C</bold> straight cutting edge <bold>D</bold> lower part of cutting edge <bold>E</bold> maxilla <bold>F</bold> outer edge of distal lobe <bold>G</bold> inner edge of distal lobe <bold>H</bold> terminal part of distal lobe. Scale bars in μm.</p></caption><graphic xmlns:xlink="http://www.w3.org/1999/xlink" xlink:href="zookeys-571-001-g009.jpg" position="float" orientation="portrait" xlink:type="simple" id="oo_80348.jpg"/></fig><p>Cirrus I with unequal rami, anterior ramus with eleven segments, twice as long as the posterior ramus (five segments; Figure <xref ref-type="fig" rid="F10">10A</xref>), a protopod without setae at the anterior margin, with a tuft of plumose setae at the posterior margin (Figure <xref ref-type="fig" rid="F10">10A, B</xref>), and both the rami with serrulate setae on the intermediate segments, and bidentate and serrulate setae on the distal ends of anterior and posterior rami, respectively (Figure <xref ref-type="fig" rid="F10">10C, D</xref>).</p><fig id="F10" position="float" orientation="portrait"><label>Figure 10.</label><caption><p>
          <italic><tp:taxon-name><tp:taxon-name-part taxon-name-part-type="genus">Bryozobia</tp:taxon-name-part> <tp:taxon-name-part taxon-name-part-type="species">rossi</tp:taxon-name-part></tp:taxon-name></italic> sp. n. <abbrev xmlns:xlink="http://www.w3.org/1999/xlink" content-type="institution" xlink:title="Biodiversity Research Museum of Academia Sinica, Taipei, Taiwan" xlink:type="simple">ASIZCR</abbrev>-000338. Cirri I (left, view from the posterior side) (<bold>A–D</bold>), II (left, view from the anterior side) (<bold>E–H</bold>). <bold>A</bold> cirrus I <bold>B</bold> tuft of setae on at base of protopod <bold>C, D</bold> distal segments of posterior and anterior rami <bold>E</bold> cirrus II <bold>F</bold> setae on posterior margin of protopod <bold>G, H</bold> distal segments of anterior and posterior rami. Scale bars in μm.</p></caption><graphic xmlns:xlink="http://www.w3.org/1999/xlink" xlink:href="zookeys-571-001-g010.jpg" position="float" orientation="portrait" xlink:type="simple" id="oo_80349.jpg"/></fig><!--PageBreak--><p>Cirrus II with unequal rami, posterior ramus (six segments) shorter than the anterior (eight segments; Figure <xref ref-type="fig" rid="F10">10E</xref>), a protopod with plumose setae at the anterior margin and a tuft of plumose setae at the posterior margin (Figure <xref ref-type="fig" rid="F10">10F</xref>), the intermediate segments of both the rami with serrulate setae, and the distal ends of both the rami with bidentate setae (Figure <xref ref-type="fig" rid="F10">10G, H</xref>).</p><p>Cirrus III with subequal rami, a ten-segmented posterior ramus, nine-segmented anterior ramus (Figure <xref ref-type="fig" rid="F11">11A</xref>), a protopod with serrulate setae at the anterior margin and plumose setae at the posterior margin, the intermediate segments of both the rami with serrulate setae, distal ends of both the rami with bidentate and serrulate setae (Figure <xref ref-type="fig" rid="F11">11A, B</xref>).</p><p>Cirrus IV with unequal rami, a twelve-segmented anterior ramus, a posterior ramus broken with eleven segments on its remaining part (Figure <xref ref-type="fig" rid="F11">11C</xref>), a protopod with <!--PageBreak--><!--PageBreak--><!--PageBreak--><!--PageBreak--><!--PageBreak--><!--PageBreak-->short setae having three curved teeth on the anterior margin (Figure <xref ref-type="fig" rid="F11">11D</xref>), proximal segments of the anterior ramus with one or two curved teeth (Figure <xref ref-type="fig" rid="F11">11E, F</xref>), intermediate segments of the anterior ramus with two pairs of long and short serrulate setae, intermediate segments of the posterior ramus with three pairs of long, medium, and short serrulate setae (Figure <xref ref-type="fig" rid="F11">11F, G</xref>), and the last segment of the anterior ramus with serrulate setae (Figure <xref ref-type="fig" rid="F11">11H</xref>).</p><fig id="F11" position="float" orientation="portrait"><label>Figure 11.</label><caption><p>
          <italic><tp:taxon-name><tp:taxon-name-part taxon-name-part-type="genus">Bryozobia</tp:taxon-name-part> <tp:taxon-name-part taxon-name-part-type="species">rossi</tp:taxon-name-part></tp:taxon-name></italic> sp. n. <abbrev xmlns:xlink="http://www.w3.org/1999/xlink" content-type="institution" xlink:title="Biodiversity Research Museum of Academia Sinica, Taipei, Taiwan" xlink:type="simple">ASIZCR</abbrev>-000338. Cirri III (left, view from the posterior side) (<bold>A, B</bold>), IV (left, view from the anterior side) (<bold>C–H</bold>). <bold>A</bold> cirrus III <bold>B</bold> distal segment of anterior ramus <bold>C</bold> Cirrus IV <bold>D</bold> setae and denticles on basis <bold>E, F</bold> teeth on proximal segments of anterior ramus <bold>G</bold> intermediate segments of anterior and posterior rami <bold>H</bold> distal segments of anterior ramus. Scale bars in μm.</p></caption><graphic xmlns:xlink="http://www.w3.org/1999/xlink" xlink:href="zookeys-571-001-g011.jpg" position="float" orientation="portrait" xlink:type="simple" id="oo_80350.jpg"/></fig><p>The cirri V and VI were similar in length, with the anterior rami of cirri V and VI both having twenty-one segments, and the posterior rami of cirri V and VI were both broken, with nine and fifteen segments on their remaining parts, respectively. A short and simple protopod was observed on the anterior margin and long serrulate setae on the posterior margin (Figure <xref ref-type="fig" rid="F12">12A, D</xref>), intermediate segments of both the rami with three pairs of long, medium, and short serrulate setae, and the last segments of both the rami with serrate setae (Figure <xref ref-type="fig" rid="F12">12B, E, C</xref>).</p><p>The penis was approximately the same length as the cirrus VI, finely annulated, gradually tapering at the tip (Figure <xref ref-type="fig" rid="F12">12G</xref>), with a vestigial basidorsal point (Figure <xref ref-type="fig" rid="F12">12H</xref>), and long scarce setae scattered along the penis (Figure <xref ref-type="fig" rid="F12">12G, I</xref>).</p><fig id="F12" position="float" orientation="portrait"><label>Figure 12.</label><caption><p>
          <italic><tp:taxon-name><tp:taxon-name-part taxon-name-part-type="genus">Bryozobia</tp:taxon-name-part> <tp:taxon-name-part taxon-name-part-type="species">rossi</tp:taxon-name-part></tp:taxon-name></italic> sp. n. <abbrev xmlns:xlink="http://www.w3.org/1999/xlink" content-type="institution" xlink:title="Biodiversity Research Museum of Academia Sinica, Taipei, Taiwan" xlink:type="simple">ASIZCR</abbrev>-000338. Cirri V (left, view from the anterior side) (<bold>A–C</bold>), VI (left, view from the posterior side) (<bold>D–F</bold>) and penis (<bold>G–I</bold>). <bold>A</bold> cirrus V <bold>B</bold> setae on intermediate segments of posterior and anterior rami <bold>C</bold> distal segment of posterior ramus <bold>D</bold> cirrus VI <bold>E</bold> setae on intermediate segments of posterior and anterior rami <bold>F</bold> distal segment of anterior ramus <bold>G</bold> penis <bold>H</bold> rudimentary basidorsal point <bold>I</bold> setae on tip. Scale bars in μm.</p></caption><graphic xmlns:xlink="http://www.w3.org/1999/xlink" xlink:href="zookeys-571-001-g012.jpg" position="float" orientation="portrait" xlink:type="simple" id="oo_80351.jpg"/></fig></tp:treatment-sec><tp:treatment-sec sec-type="Etymology"><title>Etymology.</title><p>We named the organisms after the famous cirripedologist late Prof. Arnold Ross (Scripps Institution of Oceanography, USA), who discovered the subfamily <tp:taxon-name><tp:taxon-name-part taxon-name-part-type="subfamily">Bryozobiinae</tp:taxon-name-part></tp:taxon-name>.</p></tp:treatment-sec><tp:treatment-sec sec-type="Remarks"><title>Remarks.</title><p>All previously described specimens of <italic><tp:taxon-name><tp:taxon-name-part taxon-name-part-type="genus">Bryozobia</tp:taxon-name-part> <tp:taxon-name-part taxon-name-part-type="species">synaptos</tp:taxon-name-part></tp:taxon-name></italic> from Madagascar and Mauritius and <italic><tp:taxon-name><tp:taxon-name-part taxon-name-part-type="genus">Bryozobia</tp:taxon-name-part></tp:taxon-name></italic> sp. from Sri Lanka possess several (two to three) more or less regular whorls of shell portals (<xref ref-type="bibr" rid="B10">Ross and Newman 1996</xref>, <xref ref-type="bibr" rid="B12">Van Syoc and Newman 2010</xref>). The interparietal portal below CL<sup>2</sup> belonging to the first elevated whorl eliminates this plate; therefore, the shell becomes four plated below this whorl. All studied specimens of <italic><tp:taxon-name><tp:taxon-name-part taxon-name-part-type="genus">Bryozobia</tp:taxon-name-part> <tp:taxon-name-part taxon-name-part-type="species">rossi</tp:taxon-name-part></tp:taxon-name></italic> do not have the first elevated whorl of several portals; however, only a pair of interparietal portals below CL<sup>2</sup> eliminated these plates. <italic><tp:taxon-name><tp:taxon-name-part taxon-name-part-type="genus">Bryozobia</tp:taxon-name-part> <tp:taxon-name-part taxon-name-part-type="species">rossi</tp:taxon-name-part></tp:taxon-name></italic> is characterized by a single irregular basal whorl of portals situated at the same level as the basal hemiportals and this differentiates the new species from the previously discovered forms of <italic><tp:taxon-name><tp:taxon-name-part taxon-name-part-type="genus">Bryozobia</tp:taxon-name-part></tp:taxon-name></italic>. Each whorl of shell portals is added ontogenetically and the sizes of studied specimens are similar to those studied from Indian Ocean, revealing that the new species has less number of whorls of portals compared with the previously described species. Although <italic><tp:taxon-name><tp:taxon-name-part taxon-name-part-type="genus">Bryozobia</tp:taxon-name-part> <tp:taxon-name-part taxon-name-part-type="species">rossi</tp:taxon-name-part></tp:taxon-name></italic> has less number of portals and whorls of portals, it belongs to the genus <italic><tp:taxon-name><tp:taxon-name-part taxon-name-part-type="genus">Bryozobia</tp:taxon-name-part></tp:taxon-name></italic> because it has short, eliminated CL<sup>2</sup> and open portals remaining attached to with the basal atria through tubular fillets. Opercular plates of <italic><tp:taxon-name><tp:taxon-name-part taxon-name-part-type="genus">Bryozobia</tp:taxon-name-part> <tp:taxon-name-part taxon-name-part-type="species">rossi</tp:taxon-name-part></tp:taxon-name></italic> were similar to those in <italic><tp:taxon-name><tp:taxon-name-part taxon-name-part-type="genus">Bryozobia</tp:taxon-name-part> <tp:taxon-name-part taxon-name-part-type="species">synaptos</tp:taxon-name-part></tp:taxon-name></italic> (absent in the specimens of <italic><tp:taxon-name><tp:taxon-name-part taxon-name-part-type="genus">Bryozobia</tp:taxon-name-part></tp:taxon-name></italic> from Sri Lanka).</p><p>The previously described <italic><tp:taxon-name><tp:taxon-name-part taxon-name-part-type="genus">Bryozobia</tp:taxon-name-part></tp:taxon-name></italic> from Madagascar, the Mascarene Plateau and Sri Lanka states that the radii between the R-CL<sup>1</sup> are obsolete, whilst radii between R-CL<sup>1</sup> in <italic><tp:taxon-name><tp:taxon-name-part taxon-name-part-type="genus">Bryozobia</tp:taxon-name-part> <tp:taxon-name-part taxon-name-part-type="species">rossi</tp:taxon-name-part></tp:taxon-name></italic> sp. n. in the present study is well developed. In addition, the original diagnosis of <italic><tp:taxon-name><tp:taxon-name-part taxon-name-part-type="genus">Bryozobia</tp:taxon-name-part></tp:taxon-name></italic> from Madagascar and the Mascarene Plateau did not include parietal calcipedia, in which this character is present in <italic><tp:taxon-name><tp:taxon-name-part taxon-name-part-type="genus">Bryozobia</tp:taxon-name-part> <tp:taxon-name-part taxon-name-part-type="species">rossi</tp:taxon-name-part></tp:taxon-name></italic> sp. n. In the present study, we conclude it is premature to modify the diagnosis of <italic><tp:taxon-name><tp:taxon-name-part taxon-name-part-type="genus">Bryozobia</tp:taxon-name-part></tp:taxon-name></italic> due to whether <!--PageBreak--><!--PageBreak-->these discrepancies are ecotypic or specific differences is unknown. We propose to include <italic><tp:taxon-name><tp:taxon-name-part taxon-name-part-type="genus">Bryozobia</tp:taxon-name-part> <tp:taxon-name-part taxon-name-part-type="species">rossi</tp:taxon-name-part></tp:taxon-name></italic> as <italic>incertae sedis</italic> in <italic><tp:taxon-name><tp:taxon-name-part taxon-name-part-type="genus">Bryozobia</tp:taxon-name-part></tp:taxon-name></italic>, deferring a decision as to whether or not it is a new genus in the <tp:taxon-name><tp:taxon-name-part taxon-name-part-type="subfamily">Bryozobiinae</tp:taxon-name-part></tp:taxon-name> when further molecular phylogenetic analysis is conducted in bryozobiine species.</p><p>The previously studied specimens of <italic><tp:taxon-name><tp:taxon-name-part taxon-name-part-type="genus">Bryozobia</tp:taxon-name-part></tp:taxon-name></italic> were represented by subfossil materials. The present description is the first for the morphology of the oral cone, cirri, and penis in this genus. Their morphology does not differ considerably from that in other bryozobiines, and cirrus IV with recurved teeth, characteristic of most of these barnacles. This is a first discovery of <italic><tp:taxon-name><tp:taxon-name-part taxon-name-part-type="genus">Bryozobia</tp:taxon-name-part></tp:taxon-name></italic> in Pacific; the previous ones were from the Indian Ocean.</p></tp:treatment-sec><ref-list><ref id="B10"><mixed-citation xmlns:xlink="http://www.w3.org/1999/xlink" xlink:type="simple">
          <person-group><name name-style="western"><surname>Ross</surname><given-names>A</given-names></name><name name-style="western"><surname>Newman</surname><given-names>WA</given-names></name></person-group> (<year>1996</year>) <article-title>A new sessile barnacle symbiotic with bryozoans from Madagascar and Mauritius (<tp:taxon-name><tp:taxon-name-part taxon-name-part-type="infraclass">Cirripedia</tp:taxon-name-part></tp:taxon-name>: <tp:taxon-name><tp:taxon-name-part taxon-name-part-type="suborder">Balanomorpha</tp:taxon-name-part></tp:taxon-name>): a unique case of co-evolution?</article-title> <source>Invertebrate Biology</source> <volume>115</volume>: <fpage>150</fpage>–<lpage>161</lpage>. doi: <ext-link xlink:type="simple" ext-link-type="doi" xlink:href="10.2307/3227045">10.2307/3227045</ext-link></mixed-citation></ref><ref id="B12"><mixed-citation xmlns:xlink="http://www.w3.org/1999/xlink" xlink:type="simple">
          <person-group><name name-style="western"><surname>Van Syoc</surname><given-names>RJ</given-names></name><name name-style="western"><surname>Newman</surname><given-names>WA</given-names></name></person-group> (<year>2010</year>) <article-title>Morphology and evolutionary ecology of a sponge-barnacle symbiosis: Four new genera of barnacles (<tp:taxon-name><tp:taxon-name-part taxon-name-part-type="family">Archaeobalanidae</tp:taxon-name-part></tp:taxon-name>, <tp:taxon-name><tp:taxon-name-part taxon-name-part-type="subfamily">Bryozobiinae</tp:taxon-name-part></tp:taxon-name>).</article-title> <source>Journal of Experimental Marine Biology and Ecology</source> <volume>392</volume>: <fpage>65</fpage>–<lpage>88</lpage>. doi: <ext-link xlink:type="simple" ext-link-type="doi" xlink:href="10.1016/j.jembe.2010.04.011">10.1016/j.jembe.2010.04.011</ext-link></mixed-citation></ref></ref-list></tp:taxon-treatment>
